# Supplementary material for: Identification of a DNA damage repair-related LncRNA signature for predicting the prognosis and immunotherapy response of hepatocellular carcinoma
Source: BMC Genomics. 2024 Feb 8;25:155. doi: 10.1186/s12864-024-10055-1 (PMC10851502; doi:10.1186/s12864-024-10055-1)
Supplement: Supplementary file 1 — Additional file 1: Supplementary Table 1. 450 DDR gene list download from MSigDB. Supplementary Table 2. 76 DDR-related DEGs. Supplementary Table 3. 109 DDR-related lncRNAs with prognostic value. [file 12864_2024_10055_MOESM1_ESM.xlsx]

## Sheet: table s1
Supplementary Table 1. 450 DDR gene list download from MSigDB
AAAS	CANT1	ELOA	GTF3C5	H4C6	NBN	POLD3	RAD51	SLX1A	TRIM25
ABL1	CCNA1	EME1	GUK1	H4C8	NCBP2	POLD4	RAD51AP1	SLX1B	TSG101
ABRAXAS1	CCNA2	EME2	H2AB1	H4C9	NEIL1	POLE	RAD51B	SLX4	TYMS
ACD	CCNH	EP300	H2AC14	HCLS1	NEIL2	POLE2	RAD51C	SMAD5	UBA52
ACTB	CCNO	ERCC1	H2AC18	HERC2	NEIL3	POLE3	RAD51D	SMARCA5	UBA7
ACTL6A	CDA	ERCC2	H2AC19	HMGB1	NELFB	POLE4	RAD52	SMUG1	UBB
ACTR5	CDK2	ERCC3	H2AC20	HMGB1P1	NELFCD	POLH	RAD54B	SNAPC4	UBC
ACTR8	CDK7	ERCC4	H2AC4	HMGB1P40	NELFE	POLI	RAD54L	SNAPC5	UBE2B
ADA	CENPS	ERCC5	H2AC6	HMGN1	NFRKB	POLK	RAD9A	SPIDR	UBE2I
ADCY6	CENPX	ERCC6	H2AC7	HPRT1	NFX1	POLL	RAD9B	SPRTN	UBE2L6
ADPRS	CETN2	ERCC8	H2AC8	HUS1	NHEJ1	POLM	RAE1	SRSF6	UBE2N
ADRM1	CHD1L	EXO1	H2AJ	IMPDH2	NME1	POLN	RALA	SSBP1	UBE2T
AGO4	CHEK1	EYA1	H2AX	INO80	NME3	POLQ	RBBP8	SSRP1	UBE2V2
AK1	CHEK2	EYA2	H2AZ1	INO80B	NME4	POLR1C	RBX1	STX3	UBXN1
AK3	CLP1	EYA3	H2AZ2	INO80C	NPLOC4	POLR1D	RCHY1	SUMO1	UFD1
ALKBH2	CLSPN	EYA4	H2BC1	INO80D	NPR2	POLR1H	REV1	SUMO2	UIMC1
ALKBH3	CMPK2	FAAP100	H2BC10	INO80E	NSD2	POLR2A	REV3L	SUMO3	UMPS
ALKBH5	COPS2	FAAP20	H2BC11	ISG15	NT5C	POLR2B	RFC1	SUPT4H1	UNG
ALYREF	COPS3	FAAP24	H2BC12	ISY1	NT5C3A	POLR2C	RFC2	SUPT5H	UPF3B
APBB1	COPS4	FAN1	H2BC12L	ITPA	NTHL1	POLR2D	RFC3	SURF1	USP1
APEX1	COPS5	FANCA	H2BC13	KAT5	NUDT21	POLR2E	RFC4	TAF10	USP10
APEX2	COPS6	FANCB	H2BC14	KDM4A	NUDT9	POLR2F	RFC5	TAF12	USP11
APRT	COPS7A	FANCC	H2BC15	KDM4B	OGG1	POLR2G	RHNO1	TAF13	USP43
AQR	COPS7B	FANCD2	H2BC17	KPNA2	PALB2	POLR2H	RIF1	TAF1C	USP45
ARL6IP1	COPS8	FANCE	H2BC21	LIG1	PARG	POLR2I	RMI1	TAF6	USP7
ASCC1	COX17	FANCF	H2BC26	LIG3	PARP1	POLR2J	RMI2	TAF9	UVSSA
ASCC2	CSTF3	FANCG	H2BC3	LIG4	PARP2	POLR2K	RNF111	TARBP2	VCP
ASCC3	CUL4A	FANCI	H2BC4	MAD2L2	PARP3	POLR2L	RNF168	TCEA1	VPS28
ATM	CUL4B	FANCL	H2BC5	MAPK8	PARP4	POLR3C	RNF4	TDG	VPS37B
ATR	DAD1	FANCM	H2BC6	MBD4	PAXIP1	POLR3GL	RNF8	TDP1	VPS37D
ATRIP	DCLRE1A	FEN1	H2BC7	MCRS1	PCLAF	POM121	RNMT	TDP2	WDR48
BABAM1	DCLRE1B	FTO	H2BC8	MDC1	PCNA	POT1	RPA1	TERF1	WRN
BABAM2	DCLRE1C	GEN1	H2BC9	MGMT	PDE4B	PPIE	RPA2	TERF2	XAB2
BAP1	DCTN4	GMPR2	H3-4	MLH1	PDE6G	PPP4C	RPA3	TERF2IP	XPA
BARD1	DDB1	GPS1	H4C1	MLH3	PIAS1	PPP4R2	RPA4	TFPT	XPC
BAZ1B	DDB2	GPX4	H4C11	MNAT1	PIAS3	PPP5C	RPS27A	TIMELESS	XRCC1
BCAM	DGCR8	GSDME	H4C12	MPC2	PIAS4	PRIM1	RRM2B	TINF2	XRCC2
BCAP31	DGUOK	GTF2A2	H4C13	MPG	PMS2	PRKDC	RTEL1	TIPIN	XRCC3
BLM	DNA2	GTF2B	H4C14	MRE11	PNKP	PRPF19	RUVBL1	TK2	XRCC4
BOLA2	DNTT	GTF2F1	H4C15	MRPL40	PNP	RAD1	SAC3D1	TMED2	XRCC5
BRCA1	DTL	GTF2H1	H4C16	MSH2	POLA1	RAD17	SDCBP	TOP3A	XRCC6
BRCA2	DUT	GTF2H2	H4C2	MSH3	POLA2	RAD18	SEC61A1	TOP3B	YY1
BRCC3	EDF1	GTF2H3	H4C3	MSH6	POLB	RAD23A	SEM1	TOPBP1	ZNF707
BRF2	EIF1B	GTF2H4	H4C4	MUS81	POLD1	RAD23B	SF3A3	TP53	ZNF830
BRIP1	ELL	GTF2H5	H4C5	MUTYH	POLD2	RAD50	SIRT6	TP53BP1	ZWINT

## Sheet: table s2
Supplementary Table 2. 76 DDR-related DEGs
Gene	logFC	t	P.Value	adj.P.Val
UBE2T	3.83617	20.0418	1.05251e-61	3.97827e-58
EXO1	4.26976	17.9024	1.41362e-52	7.63317e-50
EME1	3.85961	16.7454	1.13898e-47	2.33974e-45
DTL	3.90953	16.3803	3.9362e-46	6.04799e-44
CCNA2	3.86802	16.1618	3.26055e-45	4.27925e-43
RAD54B	2.50525	15.6397	5.25071e-43	4.98659e-41
SAC3D1	1.82135	15.1901	3.68231e-41	2.81749e-39
NELFE	1.86536	15.1188	7.26239e-41	5.27892e-39
ZWINT	2.99291	15.0277	1.72964e-40	1.18867e-38
FAAP24	2.10827	14.9691	3.01886e-40	1.96736e-38
XRCC3	2.11414	14.9669	3.0833e-40	1.99559e-38
FEN1	2.09333	14.7847	1.7366e-39	1.02563e-37
RFC4	2.20566	14.6546	5.94211e-39	3.29325e-37
POLQ	3.59251	14.5617	1.42895e-38	7.54351e-37
ZNF707	1.54672	14.4392	4.52838e-38	2.20401e-36
XRCC2	3.42883	14.4127	6.05849e-38	2.90608e-36
CLSPN	3.47129	14.3574	1.01805e-37	4.72732e-36
MSH2	1.88139	14.2621	2.39097e-37	1.06073e-35
NEIL3	4.1918	14.0748	1.88145e-36	7.31635e-35
POLA2	1.98074	13.7338	3.28894e-35	1.08149e-33
FANCI	2.63935	13.686	5.12208e-35	1.6435e-33
RHNO1	1.75371	13.562	1.60998e-34	4.82967e-33
RAD51	2.75557	13.5385	2.00043e-34	5.94435e-33
FANCD2	2.6627	13.4015	7.05567e-34	1.9843e-32
RAD9A	1.51578	13.3731	9.16129e-34	2.53498e-32
LIG1	1.71949	13.1355	8.05926e-33	1.96278e-31
KPNA2	1.98474	13.1071	1.04441e-32	2.50805e-31
CHEK1	2.59381	13.0308	2.09076e-32	4.89631e-31
TRIM25	1.53249	13.0205	2.29649e-32	5.35818e-31
UPF3B	1.5163	13.0116	2.49097e-32	5.76922e-31
RAD54L	3.52536	12.9262	5.90521e-32	1.31607e-30
PCLAF	2.72678	12.8999	6.86225e-32	1.51137e-30
PCNA	1.59837	12.6373	7.33683e-31	1.42068e-29
RAD51AP1	2.7689	12.5149	2.19798e-30	4.05661e-29
H2AZ1	1.63525	12.4467	4.04541e-30	7.23999e-29
EME2	1.82279	12.4333	4.55848e-30	8.10448e-29
POLD1	1.77367	12.1486	5.71652e-29	9.07108e-28
FANCE	2.09976	12.0553	1.30313e-28	1.97339e-27
ADCY6	1.73805	11.9101	4.66587e-28	6.62511e-27
H2AX	1.86652	11.8413	8.5224e-28	1.18169e-26
NME1	1.72626	11.7064	2.76132e-27	3.62152e-26
FANCG	2.249	11.61	7.54508e-27	9.5063e-26
RMI2	2.49395	11.5192	1.39693e-26	1.69779e-25
BLM	2.80102	11.5066	1.55826e-26	1.88779e-25
POLE2	1.99004	11.3471	6.13813e-26	6.98822e-25
NSD2	1.61507	11.2014	2.13046e-25	2.27735e-24
FANCB	2.54158	11.0709	7.05182e-25	7.1345e-24
DNA2	1.88965	11.0444	8.06771e-25	8.12316e-24
RFC3	1.52675	10.6302	2.58591e-23	2.27625e-22
BRCA2	1.84945	10.2925	4.14904e-22	3.27402e-21
FANCA	1.65521	10.2806	4.57058e-22	3.59914e-21
DCLRE1C	1.50169	10.2612	5.35184e-22	4.18298e-21
H4C14	2.24112	10.0936	2.44051e-21	1.7905e-20
H4C8	2.6682	9.87397	1.20648e-20	8.28231e-20
H2BC15	1.86217	9.86576	1.30358e-20	8.91654e-20
H2BC8	2.48399	9.48712	2.63905e-19	1.60165e-18
H2BC6	1.89372	9.46908	3.06778e-19	1.8553e-18
CHEK2	1.52289	9.32685	8.733e-19	5.10817e-18
BRIP1	1.83663	9.32571	8.80964e-19	5.14822e-18
TYMS	2.02747	9.28741	1.18239e-18	6.84619e-18
BARD1	1.69526	8.89709	2.27149e-17	1.18982e-16
RTEL1	1.56744	8.66115	1.55811e-16	7.64256e-16
MUTYH	1.52812	8.60554	2.20244e-16	1.07003e-15
H4C5	2.76929	8.59226	2.79597e-16	1.34764e-15
PRIM1	1.51278	8.52226	3.59538e-16	1.71806e-15
H4C12	1.89716	8.34811	1.48864e-15	6.76129e-15
H2BC11	2.15437	8.10063	7.73188e-15	3.31649e-14
CHD1L	1.73555	7.71756	1.10418e-13	4.33485e-13
POLN	1.50627	6.89086	2.27611e-11	7.43968e-11
CCNO	2.66898	6.75631	5.90301e-11	1.86744e-10
H2BC17	1.75376	6.6798	9.5363e-11	2.96328e-10
CDA	-1.65267	-5.94133	6.33312e-09	1.73037e-08
H2BC7	1.68129	5.55591	5.75799e-08	1.45404e-07
EYA2	-1.5199	-4.84508	1.8558e-06	4.14474e-06
H2BC9	1.69839	4.39625	1.51842e-05	3.14104e-05
EYA1	1.57722	3.87262	0.000135959	0.000255874

## Sheet: table s3
Supplementary Table 3. 109 DDR-related lncRNAs with prognostic value
LncRNA	P-value	HR	95% lower CI	95% upper CI
AC002116.2	0.046	2.007	1.014	3.972
AC004812.2	0.015	1.559	1.091	2.228
AC004816.1	0.007	1.361	1.087	1.704
AC005332.5	0.005	1.287	1.079	1.535
AC006252.1	0.002	3.813	1.658	8.769
AC006504.7	0.001	1.359	1.141	1.62
AC007066.2	0.033	2.152	1.063	4.358
AC007773.1	0.007	1.264	1.066	1.499
AC008735.2	0.024	1.132	1.016	1.261
AC009271.1	0.014	2.002	1.15	3.485
AC010761.1	0	2.064	1.442	2.955
AC010996.1	0.006	8.757	1.876	40.88
AC011921.1	0.007	4.674	1.5726	14.314
AC012073.1	0	2.175	1.552	3.048
AC012676.1	0.013	2.04	1.159	3.59
AC015912.3	0.046	1.078	1.001	1.159
AC016737.1	0.027	1.76	1.068	2.9
AC020915.2	0.007	1.526	1.122	2.076
AC022007.1	0.001	1.913	1.294	2.828
AC023090.1	0.01	1.091	1.021	1.165
AC025176.1	0	2.206	1.479	3.29
AC026356.1	0	3.642	1.986	6.678
AC026401.3	0	1.083	1.037	1.131
AC027796.4	0.023	1.151	1.02	1.299
AC034229.4	0	1.913	1.391	2.631
AC068205.2	0.005	2.713	1.354	5.438
AC073842.2	0.015	1.785	1.119	2.848
AC074135.1	0.041	1.755	1.022	3.013
AC079174.2	0.005	2.374	1.297	4.346
AC091057.1	0.016	1.93	1.132	3.29
AC092667.1	0.021	2.119	1.118	4.017
AC092910.3	0.041	1.97	1.028	3.774
AC098484.4	0.03	3.008	1.114	8.119
AC102953.2	0.045	1.363	1.007	1.845
AC104667.1	0.012	4.127	1.36	12.528
AC124016.1	0.033	2.205	1.068	4.554
AC145207.5	0	2.27	1.499	3.436
AF117829.1	0.004	1.715	1.189	2.474
AF235103.3	0.01	6.031	1.526	23.845
AL031432.4	0.024	6.331	1.279	31.342
AL031985.3	0	1.793	1.481	2.172
AL080317.2	0.025	2.708	1.131	6.489
AL109615.4	0.033	2.313	1.068	5.007
AL121832.3	0.013	7.686	1.55	38.129
AL133215.2	0.001	2.964	1.605	5.472
AL133477.1	0.001	1.993	1.347	2.95
AL160286.2	0.008	3.041	1.34	6.9
AL355388.1	0.007	3.769	1.438	9.874
AL355574.1	0	2.372	1.657	3.395
AL357079.1	0.008	2.386	1.253	4.541
AL358115.1	0.002	20.138	2.893	140.191
AL359878.1	0	69.718	6.983	696.112
AL442125.1	0	36.184	5.24	249.863
AL513320.1	0.003	2.02	1.269	3.214
AL606489.1	0.01	1.191	1.042	1.361
AL731563.3	0.019	3.49	1.223	9.954
AL731569.1	0.036	2.436	1.058	5.608
AP000873.2	0.013	2.477	1.215	5.051
AP001469.3	0.001	2.131	1.389	3.271
AP002807.1	0.011	1.375	1.076	1.757
AP003065.1	0.046	1.499	1.006	2.234
AP003390.1	0.002	1.887	1.274	2.796
ARIH2OS	0.044	1.241	1.006	1.532
BACE1-AS	0.001	2.398	1.405	4.091
CAPN10-DT	0.037	1.63	1.031	2.575
CDC42-AS1	0.03	6.862	1.21	38.921
CYTOR	0.001	1.569	1.211	2.033
DDX11-AS1	0	8.844	2.821	27.731
DNAJC9-AS1	0.001	4.153	1.825	9.447
FOXD2-AS1	0.001	1.15	1.059	1.249
GAS5	0.039	1.008	1	1.015
GIHCG	0.028	1.32	1.03	1.692
KDM4A-AS1	0	5.406	2.126	13.746
LENG8-AS1	0.03	1.29	1.025	1.624
LINC00205	0	1.538	1.215	1.946
LINC00628	0.04	2.885	1.047	7.946
LINC00844	0.049	0.912	0.832	1
LINC01194	0.001	1.889	1.304	2.738
LINC01224	0	2.022	1.456	2.809
LINC01355	0.036	1.534	1.028	2.288
LINC01424	0.003	10.742	2.211	52.193
LINC01572	0.002	635.031	11.726	34389.5
LINC01967	0.009	14.562	1.976	107.301
LINC02367	0.008	13.801	1.984	96.027
LINC02820	0.012	1.455	1.085	1.95
MCM3AP-AS1	0	16.835	3.618	78.332
MED8-AS1	0.001	2.278	1.378	3.766
MYLK-AS1	0.04	5.033	1.074	23.579
PARTICL	0.015	1.291	1.051	1.585
RGS5	0.012	3.357	1.301	8.664
RUSC1-AS1	0.046	1.149	1.002	1.317
SAP30L-AS1	0.009	150.785	3.545	6413.57
SBF2-AS1	0.015	1.612	1.098	2.367
SCAT2	0.011	1.33	1.068	1.657
SNHG1	0.007	1.041	1.011	1.071
SNHG12	0.008	1.186	1.046	1.345
SNHG20	0.019	1.545	1.073	2.225
SNHG3	0	1.078	1.043	1.113
SNHG4	0	1.258	1.15	1.375
SNHG7	0.024	1.04	1.005	1.075
STAM-AS1	0.011	16.157	1.892	137.993
THUMPD3-AS1	0.001	1.519	1.199	1.924
TMCO1-AS1	0.025	2.335	1.11	4.914
U52111.1	0.023	4.201	1.222	14.446
Z97832.2	0.014	3.207	1.265	8.13
ZNF232-AS1	0.014	1.281	1.051	1.561
ZNF252P-AS1	0.011	9.676	1.698	55.128
ZNF337-AS1	0.002	3.478	1.569	7.708
ZNF433-AS1	0.031	2.697	1.098	6.626
